# Supplementary material for: Reconstitution of microtubule into GTP-responsive nanocapsules
Source: Nat Commun. 2022 Sep 15;13:5424. doi: 10.1038/s41467-022-33156-5 (PMC9477877; doi:10.1038/s41467-022-33156-5)
Supplement: Supplementary file 4 — Source Data [file 41467_2022_33156_MOESM4_ESM.xlsx]

## Sheet: Fig. 2b
Volume%
volume%	MT	THD	NS	NC	CLNC
0.4	0		0	0	0
0.4632	0		0	0	0
0.5365	0		0	0	0
0.6213	0		0	0	0
0.7195	0		0	0	0
0.8332	0		0	0	0
0.9649	0		0	0	0
1.117	0	0	0	0	0
1.294	0	0	0	0	0
1.499	0	0	0	0	0
1.736	0	0	0	0	0
2.01	0	0	0	0	0
2.328	0	0	0	0	0
2.696	0	0	0	0	0
3.122	0	0	0	0	0
3.615	0	0	0	0	0
4.187	0	0	0	0	0
4.849	0	0	0	0	0
5.615	0	4	0	0	0
6.503	0	14.7	0	0	0
7.531	0	23.8	0	0	0
8.721	0	23.6	0	0	0
10.1	0	16.6	0	0	0
11.7	0	8.9	0	0	0
13.54	0	3.6	0	0	0
15.69	0	1.1	0	0	0
18.17	0	0.4	0	0	0
21.04	0	0.4	0	0	0
24.36	0	0.5	0	0	0
28.21	0	0.5	3.3	0	0
32.67	0	0.4	13.3	0	0
37.84	0	0.3	23.2	0	0
43.82	0	0.2	23.9	0	0
50.75	0	0.2	16.5	0	0
58.77	0	0.1	7.8	0	0
68.06	0	0.1	2.3	0	0
78.82	0	0.1	0.3	0	0
91.28	0	0.1	0	0	0
105.7	0.7	0.1	0	0	0
122.4	3.1	0	0	0	0
141.8	6.2	0	0	0	0
164.2	8.2	0	0.1	0	0
190.1	8.5	0	0.3	0	0
220.2	7.4	0	0.6	0	0
255	5.8	0	0.7	0	0
295.3	4.1	0	0.8	0	0
342	2.5	0	0.8	0	0
396.1	1.3	0	0.8	0	0
458.7	0.4	0	0.6	4.3	1.2
531.2	0.2	0	0.4	18.2	9.5
615.1	0.9	0	0.2	32.3	25.8
712.4	2.7	0	0.1	29.5	34.2
825	5.3	0	0	13.4	23
955.4	8.5	0	0	2.3	6.3
1106	9.2	0	0	0	0
1281	6.2	0	0	0	0
1484	3.1	0	0	0	0
1718	1.7	0	0	0	0
1990	0.9	0	0.1	0	0
2305	0.3	0	0.1	0	0
2669	0.1	0	0.2	0	0
3091	0.1	0	0.3	0	0
3580	0.5	0	0.5	0	0
4145	1.7	0	0.7	0	0
4801	4.1	0	0.9	0	0
5560	4.7	0	0.8	0	0
6439	1.9	0	0.3	0	0
7456	0	0	0	0	0
8635	0	0	0	0	0
10000	0	0	0	0	0

## Sheet: Fig. 3g
	hydrophobic surface area	SD
no glue	47.5396	0.530258
30 eq	56.6685	2.00251

## Sheet: Fig. 3i
without glue					with glue
Count	1499	Mean Deviation	1.4775		Count	1499	Mean Deviation	0.855799
Mean	153.551	Second Moment	3.41461		Mean	155.453	Second Moment	1.10747
Mean LCL	153.457	Third Moment	-2.83536		Mean LCL	155.399	Third Moment	-0.0675162
Mean UCL	153.644	Fourth Moment	32.8626		Mean UCL	155.506	Fourth Moment	3.28707
Variance	3.41689				Variance	1.10821
Standard Deviation	1.84848	Sum	230172		Standard Deviation	1.05272	Sum	233023
Mean Standard Error	0.0477435	Sum Standard Error	71.5675		Mean Standard Error	0.0271901	Sum Standard Error	40.7579
Coefficient of Variation	0.0120383	Total Sum Squares	3.53482e+07		Coefficient of Variation	0.00677195	Total Sum Squares	3.62257e+07
		Adjusted Sum Squares	5118.5				Adjusted Sum Squares	1660.1
Minimum	147.93				Minimum	151.91
Maximum	157.92	Geometric Mean	153.539		Maximum	158.56	Geometric Mean	155.449
Range	9.99	Harmonic Mean	153.528		Range	6.65	Harmonic Mean	155.445
		Mode	153.52				Mode	155.74
Median	153.75				Median	155.46
Median Error	0.00154552	Skewness	-0.449363		Median Error	0.000880176	Skewness	-0.0579307
Percentile 25% (Q1)	152.445	Skewness Standard Error	0.0631613		Percentile 25% (Q1)	154.71	Skewness Standard Error	0.0631613
Percentile 75% (Q3)	154.9	Kurtosis	2.81851		Percentile 75% (Q3)	156.21	Kurtosis	2.68006
IQR	2.455	Kurtosis Standard Error	0.12607		IQR	1.5	Kurtosis Standard Error	0.12607
MAD (Median Absolute Deviation)	0.23	Skewness (Fisher's)	-0.449813		MAD (Median Absolute Deviation)	0.32	Skewness (Fisher's)	-0.0579888
Coefficient of Dispersion (COD)	0.009551	Kurtosis (Fisher's)	-0.178082		Coefficient of Dispersion (COD)	0.00550485	Kurtosis (Fisher's)	-0.317

## Sheet: Fig.3j
g(r)	Gu-THD/COO2-	Gu-THD/OH	Gu-Gu/COO2-
0	0	0	0
0.05	0	0	0
0.1	0	0	0
0.15	0	0	0
0.2	0	0	0.00015
0.25	0	0	0.04945
0.3	0.006	0.001	0.57235
0.35	0.359	0.049	1.5341
0.4	1.143	0.352	3.1984
0.45	2.113	0.83	4.8098
0.5	2.547	0.858	4.64065
0.55	2.015	0.743	4.1426
0.6	1.438	0.62	3.12545
0.65	1.145	0.521	2.19955
0.7	0.972	0.527	2.58735
0.75	0.933	0.607	2.78875
0.8	0.939	0.693	2.7331
0.85	0.961	0.735	2.56225
0.9	0.947	0.705	2.36575
0.95	0.945	0.706	2.19695
1	0.987	0.737	2.05245
1.05	1.051	0.784	1.92315
1.1	1.05	0.784	1.8232
1.15	1.005	0.807	1.78475
1.2	0.969	0.846	1.7864
1.25	0.957	0.872	1.80465
1.3	0.948	0.866	1.81215
1.35	0.964	0.861	1.82955
1.4	0.969	0.894	1.8884
1.45	0.956	0.926	1.96065
1.5	0.947	0.925	2.04505
1.55	0.95	0.933	2.1139
1.6	0.969	0.959	2.1552
1.65	0.991	0.967	2.1724
1.7	0.985	0.962	2.15255
1.75	0.976	0.969	2.10675
1.8	0.98	0.974	2.05615
1.85	0.986	0.971	2.01575
1.9	0.988	0.967	1.9979
1.95	0.987	0.952	1.996
2	0.978	0.947	2.00295
2.05	0.972	0.965	2.03265
2.1	0.978	0.987	2.08885
2.15	0.987	0.999	2.1522
2.2	0.982	0.997	2.2003
2.25	0.971	1.002	2.21135
2.3	0.971	1.019	2.1809
2.35	0.974	1.028	2.11965
2.4	0.961	1.026	2.03995
2.45	0.936	1.032	1.94225
2.5	0.929	1.035	1.83365
2.55	0.939	1.033	1.735
2.6	0.948	1.033	1.651
2.65	0.951	1.038	1.5898
2.7	0.95	1.051	1.5503
2.75	0.947	1.051	1.51695
2.8	0.942	1.041	1.484
2.85	0.939	1.038	1.447
2.9	0.938	1.044	1.40915
2.95	0.944	1.047	1.37135
3	0.953	1.047	1.33405
3.05	0.963	1.044	1.2939
3.1	0.971	1.044	1.24775
3.15	0.972	1.038	1.2
3.2	0.973	1.026	1.15345
3.25	0.975	1.02	1.1184
3.3	0.979	1.025	1.09245
3.35	0.98	1.03	1.07115
3.4	0.974	1.029	1.054
3.45	0.973	1.034	1.0387
3.5	0.977	1.04	1.0299
3.55	0.98	1.04	1.02965
3.6	0.984	1.036	1.03145
3.65	0.986	1.032	1.0298
3.7	0.984	1.027	1.0218
3.75	0.982	1.022	1.00995
3.8	0.983	1.017	0.99785
3.85	0.987	1.014	0.9875
3.9	0.994	1.013	0.98165
3.95	0.999	1.015	0.98005
4	0.996	1.019	0.98195
4.05	0.99	1.021	0.9833
4.1	0.988	1.018	0.98225
4.15	0.985	1.008	0.97885
4.2	0.984	0.999	0.9725
4.25	0.986	0.99	0.96855
4.3	0.989	0.982	0.96965
4.35	0.991	0.977	0.9734
4.4	0.989	0.979	0.97935
4.45	0.988	0.986	0.98665
4.5	0.987	0.99	0.9948
4.55	0.99	0.991	1.00715
4.6	0.991	0.992	1.02345
4.65	0.99	0.989	1.03585
4.7	0.989	0.984	1.04095
4.75	0.988	0.978	1.03875
4.8	0.989	0.974	1.0336
4.85	0.991	0.974	1.0314
4.9	0.995	0.974	1.03105
4.95	1.001	0.976	1.0293
5	1.008	0.98	1.0243
5.05	1.01	0.983	1.0176
5.1	1.01	0.982	1.01373

## Sheet: Fig. 4c
Volume%	GTP (mM)
Diameter	0	0.1	0.2	0.5	1
0.4	0	0	0	0	0
0.4632	0	0	0	0	0
0.5365	0	0	0	0	0
0.6213	0	0	0	0	0
0.7195	0	0	0	0	0
0.8332	0	0	0	0	0
0.9649	0	0	0	0	0
1.117	0	0	0	0	0
1.294	0	0	0	0	0
1.499	0	0	0	0	0
1.736	0	0	0	0	0
2.01	0	0	0	0	0
2.328	0	0	0	0	0
2.696	0	0	0	0	0
3.122	0	0	0	0	0
3.615	0	0	0	0	0
4.187	0	0	0	0	0
4.849	0	0	0	0	0
5.615	0	0	0	0	0
6.503	0	0	0	0	0
7.531	0	0	0	0	0
8.721	0	0	0	0	0
10.1	0	0	0	0	0
11.7	0	0	0	0	0
13.54	0	0	0	0	0
15.69	0	0	0	0	0
18.17	0	0	0	0	0
21.04	0	0	0	0	0
24.36	0	0	0	0	0
28.21	0	0	0	0	0
32.67	0	0	0	0	0
37.84	0	0	0	0	0
43.82	0	0	0	0	0
50.75	0	0	0	0	0
58.77	0	0	0	0	0
68.06	0	0	0	0	0
78.82	0	0	0	0	0
91.28	0	0	0	0	0
105.7	0	0	0	0	0
122.4	0	0	0	0	0
141.8	0	0	0	0	0
164.2	0	0	0	0	0
190.1	0	0	0	0	0
220.2	0	0	0	0.5	0
255	0	0	0	1.6	0
295.3	0	0	0	1.5	0
342	0	0	0	0.5	0
396.1	0	0	0	0	0
458.7	2.7	0	0	0.6	0
531.2	14.3	7.1	3	3.4	0
615.1	30	30.3	14.6	8.6	0
712.4	31.4	41.2	29.8	12.8	0
825	16.5	19.7	31.5	11.6	1.1
955.4	3.5	1.8	17.2	6	10.8
1106	0	0	3.9	1.3	24.2
1281	0.1	0	0	0	23.3
1484	0.5	0	0	0	12.5
1718	0.6	0	0	0	4.5
1990	0.2	0	0	0	0.8
2305	0	0	0	0	0
2669	0	0	0	0	0
3091	0	0	0	0.5	0
3580	0	0	0	2.8	0
4145	0	0	0	7.9	0
4801	0	0	0	16.3	0
5560	0	0	0	17.3	0
6439	0	0	0	6.7	0
7456	0	0	0	0	5.7
8635	0	0	0	0	11.4
10000	0	0	0	0	5.7

## Sheet: Fig. 4d
	GTPase	SD
THD	0.65838	0.245312	n = 1	0.80001
			n = 2	0.375118
			n = 3	0.80001
NC	0.516749	0.245312	n = 1	0.375118
			n = 2	0.80001
			n = 3	0.375118

## Sheet: Fig. 4e
Volume%
Diameter	0.5 mM ATP	0.5 mM CTP	0.5 mM UTP
0.4	0	0	0
0.4632	0	0	0
0.5365	0	0	0
0.6213	0	0	0
0.7195	0	0	0
0.8332	0	0	0
0.9649	0	0	0
1.117	0	0	0
1.294	0	0	0
1.499	0	0	0
1.736	0	0	0
2.01	0	0	0
2.328	0	0	0
2.696	0	0	0
3.122	0	0	0
3.615	0	0	0
4.187	0	0	0
4.849	0	0	0
5.615	0	0	0
6.503	0	0	0
7.531	0	0	0
8.721	0	0	0
10.1	0	0	0
11.7	0	0	0
13.54	0	0	0
15.69	0	0	0
18.17	0	0	0
21.04	0	0	0
24.36	0	0	0
28.21	0	0	0
32.67	0	0	0
37.84	0	0	0
43.82	0	0	0
50.75	0	0	0
58.77	0	0	0
68.06	0	0	0
78.82	0	0	0
91.28	0	0	0
105.7	0	0	0
122.4	0	0	0
141.8	0	0	0
164.2	0	0	0
190.1	0	0	0
220.2	0	0	0
255	0	0	0
295.3	0	0	0
342	0	0	0
396.1	0	0	0
458.7	0	2.5	4.4
531.2	8.9	11.6	17.9
615.1	31.6	24.4	31.2
712.4	38.8	29.8	29.2
825	18.4	21.9	14.4
955.4	2.3	8.5	2.9
1106	0	1.3	0
1281	0	0	0
1484	0	0	0
1718	0	0	0
1990	0	0	0
2305	0	0	0
2669	0	0	0
3091	0	0	0
3580	0	0	0
4145	0	0	0
4801	0	0	0
5560	0	0	0
6439	0	0	0
7456	0	0	0
8635	0	0	0
10000	0	0	0

## Sheet: Fig. 4h
Time (min)	Nomalized FL	SD
0	100	3.3034	n = 1	97.0851
			n = 2	99.3268
			n = 3	103.588
20	72.9384	5.6097	n = 1	78.023
			n = 2	66.9206
			n = 3	73.8716
50	52.527	2.74897	n = 1	50.8254
			n = 2	55.6984
			n = 3	51.0571
100	20.8	3.13082	n = 1	19.8978
			n = 2	24.2829
			n = 3	18.2194

## Sheet: Fig. 5c
FL intensity log10
No NC	NC-4h	NC-24h
2.78176	4.81205	4.24716
2.2014	4.32523	4.5184
2.40483	4.96592	4.52472
2.63347	4.18628	4.10554
1.95904	4.83608	4.5605
2.35984	2.67025	4.40118
2.66087	4.52265	#NUM!
2.43457	4.29259	4.55659
2.4133	4.96795	4.80676
#NUM!	3.13258	4.30752
2.5611	4.85189	4.21827
2.72754	3.71925	4.28475
2.49276	4.88406	4.69602
#NUM!	4.36109	4.34282
2.63347	4.5897	4.55697
2.0607	3.02898	4.67437
1.90849	3.77151	4.30724
2.03743	4.67269	4.37125
2.42325	4.70439	4.57843
2.71012	4.4137	2.72916
2.38917	5.16211	4.75292
#NUM!	4.38306	4.66737
2.50379	4.12561	4.75878
2.33041	4.76702	4.69286
2.0569	4.09454	3.88902
1.716	4.79696	4.29246
2.47857	4.11949	4.47705
2.43616	4.63223	4.90115
2.46687	4.77913	4.61433
2.4843	4.33901	4.56908
2.43933	4.37334	4.31112
2.18184	4.55898	4.54672
2.75967	4.45208	2.58771
2.734	4.78813	4.81698
2.3075	1.60206	4.52866
1.72428	4.33758	4.58437
2.27184	4.29844	4.13985
2.30963	4.28021	4.63844
2.36549	5.15058	4.48234
2.34242	4.74503	4.48923
2.42325	4.93285	4.5584
2.23553	4.27612	4.67177
2.53782	4.6134	4.28798
2.3483	4.00411	2.71181
1.96379	4.64953	4.39351
1.59106	4.75393	4.48545
2.29226	4.69856	4.41617
2.26951	4.71368	4.87077
2.17026	4.71542	4.18156
2.51587	4.23937	4.36912
2.73878	4.23004	4.17679
2.35025	4.67586	4.55639
2.27184	4.92449	4.66854
1.716	4.92702	4.28814
2.15836	4.24457	4.59783
2.69285	2.33445	4.807
2.45939	4.46345	2.3483
2.63548	4.51978	4.60656
2.18752	4.13915	4.44
2.70243	4.56792	4.58997
2.45179	2.93197	2.80956
1.94448	4.84868	4.38899
1.86923	4.37958	4.24475
2.01703	4.74427	4.33112
#NUM!	4.41435	4.0016
2.67302	4.27126	4.19822
2.52634	2.79727	4.24802
1.50515	4.33369	4.55565
2.62839	4.16391	4.14737
#NUM!	4.74465	4.67576
2.5302	4.41281	4.70044
2.48572	1.96848	4.2577
2.04139	4.29079	4.50951
2.42651	4.27383	4.19659
2.5832	4.17076	4.62644
2.09691	4.97893	4.57374
1.82607	4.96693	4.54968
2.25768	4.25974	4.45536
2.30535	4.73884	4.26895
2.45637	4.11511	4.105
1	4.24724	4.62482
2.07555	4.48845	4.41437
2.27416	4.60102	4.01271
1.44716	#NUM!	4.68757
2.55267	4.34682	1.80618
2.57978	2.96614	4.51537
2.81558	4.39827	4.39712
2.09691	3.05231	4.63965
2.16435	4.62912	4.32793
2.72835	4.83043	2.96802
2.13672	4.48928	4.26456
2.25285	4.72438	2.90309
2.69108	4.32118	3.29248
2.20952	4.84321	4.73804
2.26717	4.99552	4.66905
2.22789	4.2771	4.65327
2.67394	4.54117	4.36575
2.27646	4.86884	2.99255
2.82347	2.2014	2.98
2.35984	4.82339	4.37513
2.24797	4.84152	4.88888
2.28556	4.86578	4.5321
2.49136	4.3251	4.69403
#NUM!	4.17426	4.51032
1.68124	4.34723	4.27832
2.5092	4.90536	4.50278
2.1038	4.41449	2.88195
1.86332	3.84466	4.23035
2.44248	2.17609	4.58606
2.60959	3.93586	4.58964
2.35025	3.99695	4.39115
2.3962	2.70415	4.43343
2.15836	2.99957	4.70945
2.08636	4.28461	4.52395
2.55509	4.45553	4.4184
2.35411	4.03555	2.79099
2.06819	4.56884	4.63216
2.15534	2.45179	2.37658
2.32015	3.45286	4.31423
1.20412	4.70911	4.35612
2.56585	2.33244	2.75358
2.3032	4.47776	4.23464
2.54531	4.06934	4.1173
2.28556	4.63035	4.60417
1.74819	3.47509	4.77635
2.33445	5.02013	4.13143
2.31597	4.53186	4.35065
2.80072	4.23073	4.39187
2.67117	4.02833	4.29385
2.38202	4.31412	4.9035
2.41664	4.8963	4.27349
2.40824	4.29376	4.64148
2.35603	4.26731	4.19642
1.98227	4.20167	4.727
1.88649	3.08243	4.30707
2.35984	3.95347	4.4452
2.71767	4.59274	4.79247
2.55751	5.14358	4.29006
2.42975	4.4701	4.45079
1.61278	5.21258	4.53193
2.74194	4.29981	4.8073
2.27646	4.39042	4.73352
0.845098	4.57587	4.45102
2.48572	5.14187	4.30346
2.18184	4.15143	4.47164
2.35025	4.20243	4.52653
2.57864	4.81224	4.21176
2.79934	4.90768	4.44651
2.38561	4.41363	4.80357
2.69636	4.14548	4.65425
2.3784	4.22076	4.69731
2.33445	4.30307	4.54913
2.38021	4.40863	4.32666
1.716	4.97335	4.16014
2.0569	4.48041	4.74923
2.59988	4.57178	4.51328
2.23553	4.64779	4.41589
1.93952	4.17921	4.41372
2.88986	4.79884	4.29146
#NUM!	4.15963	4.74596
2.67486	4.5055	4.42154
2.03743	4.45491	4.95148
2.75435	4.88639	4.50021
1.38021	4.52611	4.66428
2.12385	2.50379	4.5521
2.67852	3.88885	4.48537
1	2.1959	4.06767
2.65801	4.79803	4.59315
2.34044	4.52648	4.66789
2.65801	4.61215	4.89734
2.55267	4.67356	4.65093
2.55509	4.42705	2.96661
#NUM!	4.79869	4.58365
2.77597	4.54403	4.47894
2.65321	4.23129	4.57441
2.02938	2.84942	4.25373
#NUM!	4.66038	4.3211
2.42325	2.1271	2.99782
1.34242	2.67761	4.10261
1.85126	4.00625	4.52093
2.40993	4.18808	4.16032
2.18184	3.10653	4.76808
2.14922	4.6106	4.34778
2.59879	4.07733	4.44979
2.56703	4.68439	4.21582
2.33646	4.28378	4.71052
2.41497	2.90634	3.37749
1.87506	2.62737	4.46219
2.26245	4.90518	4.48131
1.44716	4.08422	4.25256
2.07188	4.56047	4.57995
2.19033	5.1961	3.56561
2.20412	3.10037	4.70479
2.05308	4.21767	4.37031
2.19866	4.40069	4.37583
2.25527	4.54319	4.55309
2.63043	4.9662	4.86584
2.45179	4.29121	4.27953
#NUM!	4.61475	4.29012
2.7356	4.6518	4.14916
2.26007	4.72286	4.41125
2.16732	4.39585	4.11866
2.43933	4.64503	4.29072
2.45484	4.62759	4.53425
2.25285	5.05243	4.06811
1.54407	2.54531	4.43862
2.55751	4.40489	3.9752
2.33646	4.32531	4.4747
2.81224	4.88275	3.93485
2.55388	3.26007	4.60835
2.35025	4.29021	2.54158
2.5302	4.39513	4.37778
2.26245	4.72108	4.47006
2.62118	4.53913	4.61337
#NUM!	4.49438	4.3063
2.37291	4.8869	4.57836
1.98677	4.53759	4.58921
2.36736	4.10391	4.33185
2	4.17831	3.62931
2.73957	4.84704	4.65722
2.36922	3.9608	4.26482
1.87506	4.51989	4.3625
2.36736	4.2701	4.5433
2.37475	4.25885	4.17947
2.04532	4.13777	4.28276
2.52114	4.24249	4.70969
2.08636	4.50953	4.38587
2.8014	4.61204	4.07635
1.98227	4.1371	2.33646
2.49136	5.02772	4.68962
1.98677	4.47286	4.49371
2.74194	4.61712	4.47126
2.36549	4.2865	4.38369
2.48144	4.5036	4.2565
1.716	4.30664	2.83822
2.31597	4.38441	4.24152
2.45637	4.71935	4.1123
#NUM!	4.40085	4.02588
2.72346	4.54665	4.61833
2.38917	4.97611	4.46715
2.41996	4.00979	4.69411
2.40654	4.33876	3.93692
2.50106	3.82073	4.25969
2.14613	4.81487	4.60829
2.59988	4.53685	4.14644
2.5563	4.43761	4.09826
2.46389	4.28466	4.1371
2.49276	4.71675	4.57245
2.14613	2.02531	4.6467
2.65031	5.04901	4.51455
2.71096	4.76632	4.4691
2.53529	4.59765	4.53575
2.65706	4.25113	4.29323
2.38561	4.40099	4.92812
3.49638	4.47078	4.17653
2.54531	4.66358	4.48192
2.30535	4.09269	4.81852
2.19312	4.75728	4.43519
2.60746	4.20978	3.54432
2.2833	4.83865	4.61043
2.36922	2.90687	4.44905
2.26007	4.45612	4.28461
1.79239	5.14842	4.7926
2.64444	4.74201	4.25705
0.30103	4.69979	4.7525
2.25042	4.62146	4.3382
2.56348	4.47926	4.51175
2.26482	0.954243	4.19912
2.70157	4.47729	4.67767
2.49831	2.58206	4.4612
2.52375	4.45436	4.35689
2.1959	4.61196	4.05488
2.68034	4.90663	4.38872
2.26482	4.34976	4.32611
2.5682	4.95854	4.1529
2.10037	4.48804	1.82607
1.59106	4.75699	3.05881
2.26951	5.00398	4.61625
2.55751	4.37062	4.37555
2.4624	4.96371	4.5436
2.67302	4.85024	4.47347
2.42488	4.11371	4.39463
2.08279	3.9342	2.60746
2.50243	4.36453	4.12788
2.45025	3.86303	4.19921
2.37107	4.73052	4.04285
1.57978	4.19081	4.12205
2.63246	4.50269	4.35189
2.25527	4.74913	4.74995
2.47276	4.87808	4.60457
2.74741	4.40035	3.10687
#NUM!	4.44217	4.36832
2.29226	4.32325	4.43466
2.66839	0.90309	4.48547
2.78604	3.24773	4.28571
1.6902	4.50709	4.6161
2.04139	3.84261	2.92788
2.35411	4.27905	4.48342
2.49136	4.76068	3.82879
1.95424	2.76193	4.87503
2.28103	5.15917	5.01127
1.61278	4.75338	4.50356
2.69373	4.26813	4.45874
1.39794	4.50314	4.49446
2.70672	4.53817	4.00702
2.67669	2.62428	4.1731
2.2014	4.98321	4.44747
2.54654	4.20014	4.48732
2.09691	2.734	4.50958
2.56585	4.01435	4.386
2.19866	5.07124	2.50786
2.60746	4.43075	1.90849
2.68485	4.63326	4.67716
2.22272	4.20965	4.70479
2.32015	4.51587	2.71517
2.63849	4.76764	4.81674
2.43136	4.77195	4.52008
2.36361	4.46697	4.53212
2.14613	2.64048	4.32212
2.37291	4.39566	4.4351
2.26951	5.1644	4.80314
2.49969	4.27007	4.33171
1.98677	4.12639	2.45939
2.23045	4.44827	4.46237
2.06446	4.67935	4.39194
2.26951	4.76237	4.34875
2.48855	4.46575	4.55882
2.6561	5.07999	4.63376
2.7796	4.60332	4.68602
2.29226	4.58806	4.84683
2.43616	2.935	4.29215
2.80414	2.57171	4.48816
2.68124	2.68034	3.9463
2.27646	4.42088	4.23676
2.0086	4.59766	4.4834
2.62531	4.40119	4.62427
2.70157	4.44344	4.28287
2.47276	4.56377	4.60376
1.59106	4.31469	4.26895
1.64345	3.98064	4.11042
2.4456	4.3265	4.70714
1.6721	4.32205	4.20379
2.0086	4.58451	4.79498
2.60638	4.36397	4.40965
1.79239	4.99085	4.51155
2.35025	4.85868	4.56378
2.4624	5.05351	4.56055
2.52504	2.43136	4.36463
2.48287	4.96424	4.56084
2.63749	4.69489	4.28344
2.26007	4.03254	4.55253
1.50515	4.27839	4.47585
2.01284	5.00822	4.72211
2.58433	4.29453	4.08282
1.8451	4.32858	4.03989
2.31806	4.00221	1.60206
2.02119	4.38539	4.45524
1.32222	4.63263	4.23221
1.63347	4.17998	4.36156
2.68124	3.91413	4.6498
2.43775	4.59437	4.60258
1.6721	5.14467	4.42953
2.38561	4.49066	4.79475
#NUM!	4.46842	4.511
2.02531	4.06595	4.56054
2.33846	4.5497	4.39749
2.29447	4.76171	4.39723
2.14613	4.78158	4.59536
2.06819	4.2273	4.24608
2.8109	4.1437	4.5661
#NUM!	4.33728	4.5166
2.82086	4.66178	4.26404
2.48144	3.42878	4.21953
2.60853	3.94836	4.31513
2.49831	5.13946	4.16247
1.74036	5.06963	3.63022
2.15534	3.83232	4.18986
2.40993	4.14974	4.58292
2.17319	2.47567	4.23241
2.4609	4.39345	4.21672
2.5172	4.65701	3.97681
2.60206	4.1085	4.40329
2.38021	4.98578	4.3256
2.63043	4.32683	4.32554
2.67578	3.03463	4.31431
2.70927	4.62542	4.38534
1.96379	4.32554	4.57475
2.45939	4.95304	4.39867
2.51587	4.21264	4.30343
#NUM!	4.26996	4.69986
1.5682	4.8504	4.49762
1.74036	4.67689	4.76361
2.02119	4.55238	4.78262
2.71181	4.71786	4.42267
1.25527	4.54808	4.18983
0.954243	4.0645	4.42009
#NUM!	5.11851	4.63115
2.3962	4.8477	4.71477
2.59329	4.77333	4.67213
2.98811	4.40269	3.02653
#NUM!	4.48987	4.63904
2.84634	4.56353	4.63533
#NUM!	4.36903	4.52061
2.08279	4.38518	4.60691
2	4.13516	4.49145
2.31597	3.37236	4.4981
1.90309	2.24304	4.27473
2.10037	4.56215	4.61998
2.81291	2.17026	4.40758
2.17609	4.28224	4.47414
2.20683	4.35898	4.39245
#NUM!	4.71809	2.92169
1.72428	4.68406	4.3195
2.15229	4.85762	4.52441
2.12385	4.33852	4.49922
0.477121	4.31624	4.38084
2.39967	4.70685	4.5007
2.77305	4.38986	4.28504
2.30963	4.9797	4.18101
2.46389	4.57393	4.2742
2.02531	4.88538	3.46953
2.73878	2.08279	4.45632
2.52244	4.33844	2.99476
2.44871	4.2395	4.43917
2.75128	4.65628	4.64053
2.27184	4.14054	4.49184
2.11394	3.94724	4.29141
2.13988	4.92661	4.73334
2.28103	4.28067	4.04048
2.43616	4.6428	4.27768
2.47712	2.4456	4.29066
2.30963	4.2948	4.53238
2.19312	2.77887	3.99061
2.0086	5.02741	4.58937
2.21219	4.80492	4.81874
1.85126	4.76565	2.88138
2.57171	3.04727	4.1461
2.3075	5.03812	4.69673
1.92942	4.37035	4.59835
1.86332	5.00363	4.49912
2.17898	4.53453	4.60753
2.24551	4.21253	4.78457
2.33041	4.93048	4.57312
2.61066	4.33734	4.34561
1.76343	4.23785	4.42113
2.54407	4.47276	4.56141
2.24797	5.00955	4.64965
2.48855	4.56176	4.66987
3.0026	2.96095	4.57075
2.8169	4.5155	4.46644
2.44091	4.89629	4.28296
2.25527	4.94453	4.64629
2.38917	4.46346	4.23952
2.69197	4.67615	3.61289
1.92942	3.56597	4.38153
2.92891	4.48464	4.48674
2.7348	4.11846	2.4609
2.37475	4.40778	4.43597
#NUM!	4.69315	4.61933
2.52244	3.13735	4.06138
2.36922	4.5838	4.56169
#NUM!	4.77347	4.59999
2.20683	3.97896	4.89666
2.66181	2.64542	4.61212
2.10037	4.93024	4.39284
2.33646	4.35288	4.64576
2.53275	#NUM!	4.47443
2.72346	4.61096	4.5585
2.5563	4.78504	4.82299
2.36922	4.463	4.34329
2.48572	4.39224	4.28393
2.37658	4.11008	4.51648
2.22011	4.33901	4.52935
2.30963	2.99739	4.65256
2.54654	4.49794	4.45102
1.11394	3.99787	4.26834
2.25285	4.94961	4.52727
2.36922	4.11123	4.29146
2.09691	4.74188	4.48029
2.13033	2.15836	4.13434
2.31806	4.73558	4.50131
1.73239	4.5045	4.76182
2.38382	5.22476	4.56271
1.6721	2.64345	4.73831
2.62014	3.5955	4.61789
1.95904	2.48144	4.10209
1.50515	4.06681	4.47532
1.91381	4.85331	4.72667
2.21219	4.01945	4.07011
2.28103	4.61418	4.62971
2.40993	4.60006	2.66745
2.76343	4.82007	4.45157
2.24055	4.64432	4.39484
2.11059	2.26482	4.20028
2.02531	4.43347	4.20634
2.14301	4.64068	4.81714
2.617	4.35936	4.29206
1.25527	4.74035	4.42157
2.70157	4.50777	4.53758
2.67025	4.93156	4.37834
2.29226	4.39134	3.94635
2.28556	4.29964	4.37566
#NUM!	4.49237	4.47631
2.68842	5.08545	2.72181
2.02531	2.7007	4.4723
2.11394	4.25149	4.34054
2.46389	4.45271	2.78247
2.32428	2.8651	4.74413
2.35411	4.66047	4.43629
2.66745	4.30775	4.31881
#NUM!	4.39067	3.25935
2.1038	4.48736	4.5341
2.08636	4.59352	4.6009
1.77085	4.78218	4.39079
2.27646	4.93786	4.44369
2.51322	2.49554	4.36479
2.13672	4.47627	4.25062
2.48714	2.68124	4.30531
2.43457	4.26752	4.24152
2.40993	4.43069	4.44677
2.41996	4.45053	4.88709
1.716	4.74497	4.2878
2.42325	4.53238	4.57398
1.53148	4.5434	4.47703
2.42813	4.28713	4.55114
2.65225	4.46497	4.83623
2.65801	4.6042	4.68112
2.48855	2.38561	4.24227
2.617	4.89863	4.19162
2.49969	4.88848	4.18161
2.26007	4.71162	4.46682
2.5092	4.41868	3.83001
2.59879	4.87681	4.15014
2.71517	4.80833	2.69461
2.50106	5.0065	4.36622
2.46538	4.58021	4.49199
2.49136	4.3408	4.5554
2.13988	4.23333	4.48012
2.25042	4.25122	4.26792
1.97313	2.45788	4.61983
2.52892	4.10298	4.7087
2.35603	5.14467	4.60603
2.74036	4.44099	4.30103
2.7348	5.11436	4.44926
2.27646	4.43734	4.68447
2.03743	4.30769	4.30627
2.24797	4.58119	4.74136
2.17319	4.73946	4.46135
1.14613	2.70757	4.82607
2.44404	4.4748	4.22575
2.49276	4.34092	4.08938
1.65321	4.25813	4.47907
2.76492	4.80573	4.24768
2.38382	4.22552	3.30081
2.50515	4.43848	2.99913
2.52892	2.93247	4.26314
2.26717	2.4014	4.52515
2.59439	4.64592	4.37774
2.00432	4.46687	4.41132
2.17898	3.97827	4.56122
2.13672	4.77851	4.38934
2.54407	4.16364	4.28578
2.49969	4.54103	4.37457
2.49276	4.63653	4.50676
2.55388	4.70412	4.09124
2.33445	4.81025	4.45778
2.18752	4.31503	4.89588
2.41664	4.2045	4.33526
2.5682	4.21235	4.0571
2.06446	4.42136	3.73207
2.55388	4.26993	4.40936
2.52114	4.90582	3.14644
2.84757	4.5262	4.57542
1.98227	2.79449	4.55874
2.50786	4.01687	4.50011
1.64345	3.18752	4.40995
1.49136	4.42035	4.45364
2.30535	4.67563	4.49745
1.94448	4.32183	4.21024
2.13354	4.78125	3.08778
2.47129	3.8836	4.3439
2.30535	5.05857	4.92777
2.56703	4.21026	4.51347
2.73078	4.61929	4.51586
2.233	4.64514	4.02453
2.37475	4.53098	4.72011
2.40654	4.10846	4.3586
2.31175	4.58331	4.96499
2.3032	4.6637	4.51156
2.8014	4.55717	4.37561
2.60746	2.11394	4.75546
2.36922	4.49805	4.67204
2.27184	4.51647	4.26926
2.58883	4.34492	4.34951
2.33646	3.36078	4.44401
2.76567	3.82943	4.36008
2.62941	4.53531	4.89223
2.27184	4.9986	4.70199
2.40824	5.02269	3.85132
1.97772	4.20183	4.61323
2.86392	2.31387	4.24824
2.03342	4.61795	4.46148
1.85733	4.02127	4.37429
2.4624	4.3557	4.72225
2.62014	2.42651	2.85914
2.07555	4.31582	4.0335
2.14922	4.6515	4.44683
2.16137	4.61011	4.43088
2.47857	2.80277	4.4483
2.78247	4.78202	4.76685
2.03743	4.70603	4.48456
2.27184	4.74167	4.42656
2.61909	4.72355	4.78646
1.96848	4.65914	4.6504
2.32634	2.47422	4.07994
2.1959	4.87661	4.23279
2.4216	4.47208	4.34007
2.70243	4.91251	3.70655
2.40824	4.87013	4.82939
2.67669	4.30432	4.60012
2.25768	4.45008	4.78655
2.07918	4.63768	4.77269
2.74351	4.26548	4.49098
2.58092	4.4237	4.4853
2.45332	5.07178	4.79862
2.43933	4.74086	4.3308
2.50379	4.61094	4.49534
2.74273	4.43891	4.72075
2.02938	4.62415	4.26839
1.83885	5.10516	4.65686
2.20952	4.41936	3.1014
2.33445	4.36316	4.44758
2.46538	4.88828	4.36543
2.42488	2.4624	4.41597
2.40824	4.11039	4.35727
2.24304	4.88794	3.92967
2.0569	2.51188	4.37508
2.18752	4.14799	4.47835
2.5966	2.00432	4.57403
2.10037	4.44593	4.4622
2.41162	4.09482	4.61559
2.5172	4.79685	4.70425
2.33445	4.72456	4.49653
2.20412	4.76101	4.45304
2.49136	4.41916	4.48249
1.88649	4.3323	4.46807
2.38382	4.86938	4.27049
2.54158	5.04617	4.44232
2.75358	4.41509	4.31479
2.60423	4.21253	4.19642
2.54407	4.47205	4.53817
1.62325	4.28939	4.43223
#NUM!	2.78462	4.39879
#NUM!	4.50738	4.43658
2.75511	2.57978	4.02955
1.51851	4.37752	4.66459
2.17319	4.18058	4.68557
1.93952	2.21219	2.29885
2.53275	4.74624	4.52647
2.48001	4.45484	4.84631
1.8451	4.45146	4.42307
2.1271	4.88756	4.29977
2.77887	5.0092	4.32172
2.42325	4.64508	4.56044
2.20952	4.68406	4.46301
2.19866	4.41039	4.46997
1.77815	4.46903	4.66132
1.77815	4.75999	4.41332
2.29667	5.01091	4.27483
2.22272	4.73245	4.47409
2.29003	4.6601	4.39717
1.23045	4.73414	3.3483
2.25527	4.66491	4.66152
1.25527	3.88581	4.61883
1.50515	4.30389	4.35858
2.04532	4.81867	4.23234
1.716	4.50965	4.46745
2.5092	4.9283	4.21935
1.38021	4.88685	4.26048
2.14301	4.04976	4.33191
2.34439	2.37475	4.20398
2.63246	4.69374	4.18529
2.36922	4.51022	4.18969
2.63246	4.72187	3.15412
#NUM!	4.4852	2.4216
2.33445	4.35096	4.71354
2.52634	4.4232	3.92696
2.4014	4.41464	4.25426
2.21484	4.26928	4.44744
2.36173	2.8651	4.46439
2.29003	3.08849	4.75536
2.54654	4.74946	4.33814
2.17609	4.37241	4.298
0.30103	4.04766	4.61877
2.54158	4.62038	4.10261
2.34635	4.57164	4.59829
2.36549	4.17397	3.30081
2.60531	4.24768	4.63971
2.47129	5.08321	2.17898
2.25285	4.93861	3.2383

## Sheet: Fig. 5f
FL intensity log10
No DOX	DOX	NC-DOX
2.54654	3.84535	3.72214
3.24353	3.79232	4.27625
2.49969	3.26055	4.24192
2.74507	3.3934	3.70646
2.93095	2.95617	3.4685
2.75051	3.49665	4.12649
2.74974	3.83225	4.43848
2.71684	3.75793	4.12313
2.96095	4.02317	3.97192
2.82543	3.13481	3.87309
2.76641	3.55943	3.63869
2.61595	4.05138	4.12008
2.84198	3.37876	3.32715
2.70757	3.81338	3.26858
2.68395	3.61847	3.70919
2.82607	4.17029	4.03679
2.58995	3.72008	4.09398
2.67669	3.69592	4.34815
2.67025	3.24797	4.10948
2.67394	3.57101	3.69862
2.57171	4.23277	3.2235
2.67117	3.65581	3.80665
2.5092	3.54765	3.56914
2.64738	3.7328	4.61273
2.75435	3.34753	3.9185
2.62118	3.46642	3.26975
2.78104	3.93792	4.05949
2.72181	3.61374	3.91761
2.83885	3.95799	3.81558
2.78817	3.29754	3.94797
2.77597	3.04336	4.52192
2.74819	3.69819	4.15509
2.88195	3.91185	4.31471
2.73799	3.65571	3.86064
2.78104	4.0859	4.22105
2.73159	3.87984	3.56241
2.82347	3.80665	3.84621
2.76938	4.13494	4.08497
2.80889	3.46195	4.04735
2.4609	3.02078	4.44185
2.6981	3.78017	3.91666
2.85552	3.99634	4.25438
2.62531	3.26998	4.18574
2.85612	3.76185	3.85406
2.95328	3.45117	4.14548
2.70157	3.5675	3.61278
2.58546	3.10687	3.49748
2.68305	3.83518	3.53694
2.65418	3.50474	3.65523
3.0162	3.37107	3.82692
2.77159	3.70338	3.90412
3.09587	3.60173	4.16912
2.47857	2.88649	3.82334
2.60638	3.10721	4.4484
2.77012	4.10833	4.43786
2.63448	3.53706	3.92464
2.73719	4.01498	4.26217
2.63548	3.74398	4.37114
3.02816	4.15881	3.95722
2.74507	3.61794	4.04521
2.67761	3.455	3.93192
2.83442	3.74044	4.36948
2.5966	3.81358	4.11126
2.65225	3.7255	4.1124
2.79309	3.2907	4.28165
2.95231	3.3934	3.88953
2.72835	3.99987	3.96595
2.69285	3.58827	4.16926
2.82282	3.53567	3.81358
2.85003	3.54741	3.99078
2.80414	4.11348	3.94468
2.76268	3.7617	4.16268
2.76492	4.20284	3.09202
2.85733	4.06348	3.76035
2.57519	3.89905	3.73838
2.8055	3.78979	4.26482
2.91487	3.52905	3.76753
2.62737	3.73448	4.34834
2.65514	3.3831	3.95559
2.77379	3.59173	3.71709
2.549	3.85461	3.61458
2.65128	3.01912	3.91745
2.83948	3.44809	4.30172
2.59218	3.72803	4.03455
3.16791	3.25503	3.9038
2.7185	4.00411	4.38858
2.87274	3.94032	3.76027
2.75435	3.83257	4.17143
2.6561	3.73965	3.66295
2.64246	4.18256	4.52201
2.62839	3.53352	3.65811
2.69723	3.66577	4.03165
2.76864	3.708	3.45133
2.8537	3.80161	4.2399
2.46835	3.71941	3.81003
2.76268	3.27346	4.49159
2.79379	3.50037	4.08682
2.56467	3.93757	3.69232
2.59439	3.95051	4.29172
2.79865	4.0029	4.20962
2.63246	3.89592	3.88383
2.82151	3.3934	3.63979
2.66181	4.02792	4.20008
2.60097	3.35315	3.90601
2.8109	3.57334	3.90563
2.62941	3.46613	4.02119
2.74974	3.92474	4.03282
2.76418	2.67025	3.80216
2.61805	3.4853	3.41664
2.9425	3.08707	3.98619
2.7348	3.45545	4.01431
2.76343	3.61648	4.14566
2.75967	3.92278	4.26278
2.55145	3.04218	3.41363
2.68574	3.53275	3.8807
2.61066	4.374	4.00724
2.86747	3.5001	2.54158
2.66745	3.37328	3.73648
2.36736	3.72329	3.41347
2.54407	3.83225	4.17574
2.92117	3.44451	3.94621
2.71096	3.7707	4.29477
2.73159	3.18865	3.80154
2.82151	3.49094	4.12577
3.01157	3.60681	4.35127
2.95328	3.41547	4.30765
2.73078	3.79148	3.42012
2.63347	3.29885	4.46839
2.74586	3.76693	3.95746
2.59218	4.10653	3.57403
2.63949	3.94002	3.93847
2.63849	3.44295	3.67228
2.77159	3.37273	3.52699
2.63548	3.63458	4.54167
2.55991	2.92376	4.21969
2.61278	3.35295	3.85552
2.9154	3.53364	3.91508
2.57171	3.5084	3.48558
2.79449	3.479	3.49262
2.76716	3.10619	3.87512
2.9196	3.19173	4.0291
2.74819	3.15137	4.20246
2.66839	3.73965	4.45852
2.64147	3.98186	4.2809
2.88423	4.15482	4.39909
2.52892	4.52446	3.8286
2.76118	3.40209	3.96066
2.64444	3.8477	3.86611
2.55509	3.51943	4.56781
2.58771	3.81637	3.99787
2.79657	3.5253	3.92038
2.70927	3.39742	3.67834
2.65706	3.05994	3.3638
2.68305	3.50974	3.90129
2.66276	3.91661	3.70269
2.76567	3.86404	4.06028
2.7679	3.58984	3.78732
2.68574	3.47026	3.9741
2.62325	3.32222	3.4304
2.66558	4.31156	3.77873
2.68305	3.37731	3.54295
2.62941	4.34136	3.97128
2.67578	4.169	4.18429
2.70243	3.9741	3.74225
2.85187	3.32408	4.3873
2.69285	2.85309	4.23764
2.68931	3.56514	4.22766
2.52244	3.39863	4.11959
2.46389	4.12623	3.67477
2.66745	3.55255	3.65877
2.85914	3.2003	3.56158
2.69285	3.25912	3.86717
2.56467	4.04579	3.80638
2.72263	3.56443	4.047
2.71096	3.6131	3.74335
2.80414	3.63579	3.95274
2.5832	4.26361	3.45271
2.61595	3.51878	4.13773
2.76343	3.31091	4.08429
2.71684	3.78197	3.99251
2.76567	3.42749	3.39967
2.74273	3.5867	3.70978
2.79796	3.32325	3.88683
2.6721	3.30899	3.85516
2.94498	4.03181	4.01402
2.39445	3.26529	3.95158
2.71096	3.23401	4.03185
2.68753	2.94841	3.77554
2.82737	3.26055	3.86859
2.66652	3.68842	3.82308
2.74351	3.71825	3.7185
2.70586	3.86935	3.42504
2.82543	3.81431	3.9703
2.76042	3.8025	3.97016
2.63749	3.97174	3.7635
2.65801	4.10968	3.8973
2.97909	3.41863	3.72624
3.08636	3.25139	3.88801
2.5966	3.73488	4.12359
2.47857	3.07882	3.64943
2.65896	3.43024	4.08329
2.68842	3.95631	3.76805
2.78462	3.93782	3.72329
2.6464	2.95952	3.67733
3.00647	3.50705	3.88292
2.79588	3.24625	3.75906
2.88252	3.92578	4.35108
2.66652	3.65639	3.93024
2.68124	3.27138	3.91986
2.63144	3.25334	3.73624
2.38561	3.93792	4.17655
2.57171	3.37401	3.81657
2.83696	4.41345	4.19863
2.59439	3.63083	3.62542
2.68574	3.65715	3.81657
2.97174	3.8583	3.82243
2.64738	3.47712	3.49955
2.93399	3.499	4.39086
2.80209	3.65533	4.11197
2.63347	3.95856	4.15256
2.70329	3.82569	3.79768
2.71349	3.14829	3.68151
3.08422	3.39445	4.63395
2.78533	3.59417	4.40166
2.70842	3.46627	3.21511
2.54407	3.78104	4.23426
2.716	3.21192	4.01878
2.59218	3.52917	3.81485
2.83822	3.73783	3.95492
2.55267	3.5275	3.65108
2.96708	3.35717	4.01974
2.68485	3.73648	3.56419
3.06032	3.68124	4.01187
2.61278	3.69688	3.90956
2.79449	3.69688	4.15079
2.20952	3.81405	3.9145
2.67302	3.67669	3.92906
3.13162	3.63749	4.02123
2.78104	3.4624	4.01233
2.79169	3.51587	3.68187
2.75664	3.45347	3.7356
2.80414	4.07368	3.83626
2.80482	3.30899	4.02768
2.71684	3.34577	4.03218
2.67302	3.77822	3.83474
2.78675	3.90612	4.19123
2.66932	3.98784	3.72493
2.62014	3.53958	4.02983
2.96755	3.45469	3.92521
2.62118	3.68305	3.31429
2.82737	4.25967	3.65263
2.72099	3.97414	3.98435
2.80889	3.6467	3.9102
2.58433	3.98954	4.15936
2.56229	3.9026	3.83302
2.47712	3.256	4.06692
2.9058	3.60842	3.73672
2.67302	3.71975	3.4612
2.8169	3.15473	4.20464
2.61595	3.49568	4.26991
2.47422	3.4553	4.40685
2.66839	3.04883	3.7839
2.71933	3.57357	4.19698
2.70842	3.52582	3.73159
2.50379	3.45271	3.5611
2.51851	3.78993	3.76005
2.67669	4.00113	3.41747
2.83948	3.82373	3.60703
2.91116	3.92505	3.82789
2.53782	3.9087	3.63589
2.68124	4.16173	3.92174
2.75815	3.76982	3.66829
2.76567	3.7881	3.63969
2.65801	3.56455	4.1378
2.59879	3.02202	3.36736
2.63144	3.73576	3.97063
2.72428	3.83155	4.02169
2.72591	3.64355	4.24097
2.69984	3.84454	4.0244
2.66464	3.71122	4.01628
2.57634	3.74974	4.04708
2.76268	4.01043	3.84392
2.61805	3.60163	3.88041
2.80209	3.21299	3.99691
2.68664	3.33626	4.10175
2.8293	3.53007	4.13745
2.89487	3.4138	3.42259
2.70586	3.94181	3.4387
2.69197	3.53275	3.56561
2.67117	3.75128	3.92179
2.69636	4.3351	3.70105
2.71012	3.84572	3.63387
2.72263	3.7653	3.95674
2.70672	2.74507	3.90773
3.1089	3.13767	4.48541
2.72835	3.09447	4.22045
2.85187	3.67697	3.96876
2.68124	3.77634	4.13938
2.69984	3.6249	4.0154
2.78533	3.79029	4.32801
2.59106	4.06472	3.5092
2.82086	3.70868	3.77931
3.03862	3.76597	3.86853
3.05956	3.11661	3.7721
2.76716	3.67459	4.26644
2.79029	3.7336	4.34301
2.75358	3.95583	2.93044
2.67394	3.75891	3.52166
2.7185	3.61183	4.35841
2.66181	3.51068	4.02296
2.79169	3.61805	4.36629
2.86806	4.0323	3.72925
2.65418	4.04029	3.25816
2.67025	4.10302	4.04591
2.65031	3.26694	4.26387
2.48572	3.40106	3.82184
2.80003	3.54183	4.44428
2.77597	3.80209	4.52677
2.86806	3.48558	4.12369
2.63347	3.19838	3.90048
2.7679	3.53857	4.24445
2.85309	3.37346	3.97991
2.73957	3.64008	4.05511
2.5955	3.24279	3.54851
2.52504	3.4178	4.17516
3.36059	3.12189	4.16131
2.40483	3.37014	4.15655
2.63949	3.55715	4.38957
2.70415	3.78075	3.44404
2.66652	3.66558	4.17176
2.7332	3.19535	4.0782
2.72754	3.35965	4.04068
2.64836	3.63528	4.20303
3.02816	3.4138	3.2052
2.79657	3.20439	4.17898
2.74586	3.26811	4.06356
2.72428	3.63909	3.96544
2.61384	3.49234	3.54704
2.74507	3.80044	3.96171
2.7007	3.25066	4.16545
2.57171	4.39594	3.96633
2.83822	3.93907	4.02387
2.86982	2.97081	3.8485
2.67394	3.42667	3.95012
2.62634	3.64758	4.06363
2.90741	4.15999	3.72583
3.4283	3.14799	4.10418
2.80821	3.19756	3.40243
2.77305	3.46538	4.01051
2.67943	3.74367	4.02678
2.75205	3.57403	4.12238
2.68664	3.7641	4.48025
2.67117	3.98272	3.95056
2.43457	3.48657	3.79021
2.83059	3.89176	3.87419
2.51055	3.62624	3.87081
2.77085	2.97174	3.54728
2.80003	3.42781	4.10975
2.95085	3.23019	3.73328
2.95328	4.16035	4.29179
2.74896	3.57565	3.98462
2.88024	3.73312	4.22037
2.61066	3.49527	4.01216
2.84696	3.81511	4.06483
2.90091	3.37511	4.13735
2.62531	3.52323	4.02395
2.81624	3.26647	4.04696
2.97174	3.36977	4.36706
2.67669	3.42423	4.10044
2.78104	3.61151	3.80983
2.82802	3.5001	3.64552
2.79309	4.15467	4.39018
2.77452	3.5001	3.90031
2.66839	3.39076	3.4216
2.93298	3.08849	4.00792
2.7574	3.41631	4.46532
2.67943	3.50987	4.35276
2.935	3.81684	4.01953
2.6561	3.66932	3.21245
2.65992	3.1784	3.77291
2.72754	3.70612	3.95207
2.77525	3.06595	4.2693
2.66464	3.59051	3.65801
2.68215	3.53504	4.26858
2.86153	3.83696	4.21013
3.14551	3.85022	4.08842
2.58995	3.38202	3.57403
2.5966	3.73296	3.68565
2.70501	4.30494	3.6506
2.94498	3.46702	3.62003
2.70842	3.55943	3.91323
2.90472	3.84911	3.0461
2.92012	3.37621	4.1758
2.69373	3.72583	3.73111
2.75891	3.40466	4.14
2.57171		3.0465
3.21985		4.11274
2.69285		3.65954
2.80956		4.0994
2.9722
2.6902

[truncated: 24 more sheets: Fig. 5g, Fig. S9, Fig. S10, Fig. S11, Fig. S13, Fig. S14, Fig. S15, Fig. S16, Fig. S19, Fig. S20, Fig. S21, Fig. S22, Fig. S23, Fig. S24, Fi. S25, Fig. S27, Fig. S28, Fig. S30, Fig. S31, Fig. S32 …]
